# Supplementary material for: How Thermal Patterns Change During Dehydration in Non‐Vascular Epiphytic Communities
Source: Ecol Evol. 2025 Jul 10;15(7):e71756. doi: 10.1002/ece3.71756 (PMC12245620; doi:10.1002/ece3.71756)
Supplement: Supplementary file 2 — Table S1: Comparison of different emissivity. This table shows the variations of the maximum (Tmax), minimum (Tmin) and mean (Tmean) temperature as the emissivity varies. In fact, the radiation emitted by an object is a function of its temperature and the amount of radiation emitted depends on its emissivity. The emissivity values given in the table are between 0.92 (for dry, bare ground) and 0.99 (for green forests). In our experiment, the emissivity was kept at 0.95. The categories reported are: bare bark (woba); bark dominated by bryophytes (bryo), bark dominated by foliose lichens (lifo), bark dominated by crustose lichens (licr). Bark with the presence of several groups: bark with bryophytes and crustose lichens (brcr), bark with bryophytes and foliose lichens (brfo), bark with crustose and foliose lichens (crfo), and finally bark with bryophytes, foliose and crustose lichens (brcf). [file ECE3-15-e71756-s002.xlsx]

## Sheet: Foglio2
		emissivity 0.92			emissivity 0.95			emissivity 0.96			emissivity 0.99
category	replicate	Tmin	Tmean	Tmax	Tmin	Tmean	Tmax	Tmin	Tmean	Tmax	Tmin	Tmean	Tmax
brcf	r1	10	11	12	10.4	11.3	12.2	10.5	11.6	12.7	10.8	11.7	12.5
brcf	r2	10.6	11.8	12.8	9.9	11	12.4	10	11.1	12.5	10.2	11.3	12.7
brcf	r3	10.8	11.7	12.8	10.6	11.5	12.6	10.7	11.6	12.7	11	11.9	13
brcf	r4	8.8	11.7	12.9	8.3	11.3	12.6	8.4	11.4	12.6	8.6	11.6	12.8
crfo	r1	14.5	16.3	18.8	14.2	15.9	18.5	14.2	15.9	18.5	14.4	16.1	18.7
crfo	r2	15.1	16.5	18.8	14.7	16.1	18	14.7	16.1	18	15.1	16.4	18.3
crfo	r3	14.2	15.3	17.3	13.8	15.1	16.9	13.9	15.1	16.9	14.3	15.4	17.3
crfo	r4	13.5	15.4	18.1	13.3	15.2	17.9	13.4	15.3	17.9	13.7	15.6	18.2
brfo	r1	10.3	11.2	13.2	10.6	11.5	13.4	10.7	11.6	13.5	11	11.9	13.7
brfo	r2	9.9	11	11.9	10.2	11.3	12.2	10.3	11.5	12.2	10.6	11.7	12.5
brfo	r3	12.4	13.4	14.1	12.7	13.6	14.3	12.7	13.7	14.4	13	13.9	14.5
brfo	r4	12.1	13.3	14.5	12.4	13.5	14.7	12.5	13.6	14.7	12.7	13.8	14.9
brcr	r1	12.9	14.1	16.1	13.2	14.4	16.3	13.3	14.4	16.4	13.5	14.2	16.7
brcr	r2	13.2	14.1	15.7	12.8	13.7	15.3	12.9	13.8	15.4	13.3	14.3	15.6
brcr	r3	12.2	13.7	15.3	11.9	13.4	15.1	12	13.4	15.1	12.4	13.9	15.5
brcr	r4	12.7	13.8	15.5	12.4	13.5	15.3	12.5	13.6	15.3	12.9	13.9	15.7
bryo	r1	11.3	12.5	13.5	11.6	12.7	13.7	11.6	12.8	13.8	13	12	14
bryo	r2	10.8	12	13.7	11.1	12.2	13.9	11.2	12.4	13.9	11.5	12.6	14.1
bryo	r3	11.1	11.9	12.6	11.4	12.2	12.8	11.5	12.3	12.9	11.8	12.5	13.1
bryo	r4	11.2	12.2	13.3	11.5	12.5	13.5	11.5	12.5	13.5	11.8	12.7	13.7
lifo	r1	12	12.8	13.5	11.6	12.5	13.2	11.7	12.6	13.3	11.3	12.2	13
lifo	r2	10.9	11.8	12.6	11.2	12.1	12.9	11.3	12.1	13	11.6	12.4	13.2
lifo	r3	10.9	11.6	13	11.2	11.8	13.2	11.3	11.9	13.3	11.6	12.2	13.5
lifo	r4	10.7	11.2	12.4	11	11.5	12.7	11.1	11.5	12.8	11.3	11.8	13
licr	r1	13.4	15.5	16.7	13.6	15.6	16.8	13.7	15.6	16.8	13.9	15.8	16.9
licr	r2	15.2	16	16.5	15.3	16.1	16.6	15.4	16.1	16.7	15.5	16.2	16.8
licr	r3	15.4	16.5	17.2	15.5	16.6	17.2	15.6	16.7	17.3	15.7	16.8	17.4
licr	r4	16.4	17	17.5	16.5	17.1	17.5	16.5	17.1	17.5	16.6	17.2	17.7
woba	r1	12.1	13.4	14.7	12.7	14.3	15.3	12.8	14.4	15.4	12.7	13.9	15.1
woba	r2	12.4	14.2	15.2	12.4	13.6	14.8	12.5	13.7	14.9	13	14.6	15.5
woba	r3	12.1	13.2	15	12.4	13.4	14.7	12.5	13.5	14.7	12.7	13.7	15.3
woba	r4	12.7	13.6	14.8	13	13.7	15	13.1	13.8	15	13.2	14	15.2
