# Supplementary material for: How Thermal Patterns Change During Dehydration in Non‐Vascular Epiphytic Communities
Source: Ecol Evol. 2025 Jul 10;15(7):e71756. doi: 10.1002/ece3.71756 (PMC12245620; doi:10.1002/ece3.71756)
Supplement: Supplementary file 3 — Table S2: Summary of measured variables for each sample category. Category refers to the sample code, while Replicate indicates the number of replicates per category. Time session represents the measurement session. env_RH% and env_T°C denote the air relative humidity and temperature, respectively. % bark, % foliose, % crustose, and % bryophytes represent the cover percentages of bark, foliose lichens, crustose lichens, and bryophytes in each sample. WC% indicates the water content, and WLR% represents the water loss rate of each sample. Mean T°C, hot_prop, and cold_prop are thermal variables extracted using the ThermStats R package, where hot_prop and cold_prop represent the proportion of the sample surface classified as warmer or cooler areas, respectively. [file ECE3-15-e71756-s003.xlsx]

## Sheet: Foglio1
Category	Replicate	time_session	env_RH %	env_T °C	% bark	% foliose	% crustose	% bryophytes	WC %	WLR %	mean T °C	hot_prop	cold_prop
brcf	1	1	40.8	19.69	0	68.47	6.8	21.99	64.89	0	13.5185	0.0101883	0.0537203
brcf	2	1	40.8	19.69	5.01	33.43	1.02	53.62	55.41	0	13.3486	0.0231481	0.0513889
brcf	3	1	40.8	19.69	2.3	44.52	16.01	32.04	68.96	0	12.6621	0.032694	0.0414124
brcf	4	1	40.8	19.69	5.26	13.65	6.47	69.63	82.17	0	12.5073	0.0295455	0.0142045
brcr	1	1	41	19.36	14.1	0	28.62	52.78	41.95	0	12.4133	0.0267606	0.0683099
brcr	2	1	41	19.36	24.65	0	42.4	28.06	32.43	0	12.207	0.0404598	0.0422989
brcr	3	1	41	19.36	20.05	0	26.87	41.99	36.16	0	13.1748	0.047619	0.00190476
brcr	4	1	41	19.36	27.82	0	59.11	9.97	31.56	0	13.1607	0.00492207	0.0221493
brfo	1	1	40.79	19.39	10.32	40.49	1.7	34.36	74.01	0	12.5224	0.0140693	0.0324675
brfo	2	1	40.79	19.39	4.39	62.63	0	25.5	74.93	0	12.2838	0.0188902	0.077135
brfo	3	1	40.79	19.39	1.29	28.97	0.18	70.7	112.97	0	12.6059	0.0454297	0.0448823
brfo	4	1	40.79	19.39	1.17	61.91	0.74	40.37	173.93	0	12.5687	0.0438596	0.0639098
bryo	1	1	40.83	19.29	3.06	1.15	3.03	96.94	70.71	0	12.325	0.0323077	0.0512821
bryo	2	1	40.83	19.29	13.56	1.13	0	86.44	69.82	0	11.7909	0.0415584	0.0428571
bryo	3	1	40.83	19.29	12.95	0	0.28	87.05	64.88	0	12.1106	0.038587	0.0125
bryo	4	1	40.83	19.29	8.19	0	0.05	91.81	58.93	0	12.3213	0.0529412	0.0558824
crfo	1	1	41.13	19.39	16.62	14.34	51.99	0	40.77	0	12.6655	0.0480669	0.0015674
crfo	2	1	41.13	19.39	25.43	58.1	9.64	0.63	25.69	0	12.4328	0.0168464	0.0539084
crfo	3	1	41.13	19.39	20.96	11.27	55.98	3.02	51.83	0	12.2431	0.043771	0.023569
crfo	4	1	41.13	19.39	28.64	32.7	24.54	8	48.97	0	12.4159	0.0192118	0.0502463
licr	1	1	41.27	18.96	6.44	0.96	93.56	8.03	30.19	0	12.6803	0.0349794	0.0576132
licr	2	1	41.27	18.96	26.76	0.45	73.24	2.49	27.49	0	12.2356	0.0588235	0.0214932
licr	3	1	41.27	18.96	18.55	0	81.45	0	18.15	0	12.8167	0.0365079	0.0386243
licr	4	1	41.27	18.96	11.99	0	88.01	5.9	13.77	0	12.4411	0.0467013	0.074129
lifo	1	1	41.01	19.13	4.04	95.96	0	0.3	76	0	12.3292	0.0394843	0.0539887
lifo	2	1	41.01	19.13	5.25	94.75	0	0	68.93	0	11.8667	0.0511464	0.0749559
lifo	3	1	41.01	19.13	2.42	97.58	0	2.23	46.08	0	12.3593	0.0443723	0.0205628
lifo	4	1	41.01	19.13	2.33	97.67	0	2.1	134.04	0	12.2885	0.031746	0.0388889
woba	1	1	41.32	18.78	100	0	8.5726	0	35.21	0	13.0656	0.0243271	0.0750518
woba	2	1	41.32	18.78	100	0	2.17828	0	32.73	0	12.8909	0.0897436	0.0349003
woba	3	1	41.32	18.78	100	0	0.176082	0	32.39	0	13.3877	0.0107466	0.1069
woba	4	1	41.32	18.78	100	0	0	0	35.35	0	13.5607	0.0472131	0.0203279
brcf	1	2	40.49	19.8	0	68.47	6.8	21.99	63.28	-2.48112	14.0486	0.0262427	0.0376659
brcf	2	2	40.49	19.8	5.01	33.43	1.02	53.62	54.1	-2.36419	14.2956	0.0375	0.0347222
brcf	3	2	40.49	19.8	2.3	44.52	16.01	32.04	67.35	-2.33469	14.9031	0.0278989	0.0557977
brcf	4	2	40.49	19.8	5.26	13.65	6.47	69.63	80.28	-2.30011	14.7923	0.0392045	0.0255682
brcr	1	2	40.61	19.73	14.1	0	28.62	52.78	39.74	-5.26818	13.4545	0.111972	0.0330986
brcr	2	2	40.61	19.73	24.65	0	42.4	28.06	31.37	-3.26858	13.124	0.00965517	0.106207
brcr	3	2	40.61	19.73	20.05	0	26.87	41.99	34.67	-4.12058	14.6523	0.0539683	0.00507936
brcr	4	2	40.61	19.73	27.82	0	59.11	9.97	30.26	-4.11914	14.5798	0.0844955	0
brfo	1	2	40.78	19.73	10.32	40.49	1.7	34.36	70.32	-4.98581	13.6029	0.0156926	0.0530303
brfo	2	2	40.78	19.73	4.39	62.63	0	25.5	72.82	-2.81596	13.8732	0.0330579	0.0291224
brfo	3	2	40.78	19.73	1.29	28.97	0.18	70.7	110.17	-2.47853	13.5394	0.0706076	0.0197044
brfo	4	2	40.78	19.73	1.17	61.91	0.74	40.37	156.43	-10.0615	13.0699	0.0250627	0.037594
bryo	1	2	40.77	19.72	3.06	1.15	3.03	96.94	67.93	-3.93155	12.9164	0.0251282	0.0610256
bryo	2	2	40.77	19.72	13.56	1.13	0	86.44	66.95	-4.11057	13.0209	0.0805195	0.00714286
bryo	3	2	40.77	19.72	12.95	0	0.28	87.05	62.03	-4.39273	12.2507	0.0298913	0.00434783
bryo	4	2	40.77	19.72	8.19	0	0.05	91.81	55.73	-5.43017	12.3218	0.0411765	0
crfo	1	2	40.66	19.79	16.62	14.34	51.99	0	39.38	-3.40937	14.285	0.0940439	0
crfo	2	2	40.66	19.79	25.43	58.1	9.64	0.63	24.22	-5.72207	14.5617	0.116577	0.00539084
crfo	3	2	40.66	19.79	20.96	11.27	55.98	3.02	50	-3.53077	14.2553	0.0563973	0.0597643
crfo	4	2	40.66	19.79	28.64	32.7	24.54	8	47.25	-3.51235	13.869	0.0167488	0.0517241
licr	1	2	40.85	19.66	6.44	0.96	93.56	8.03	27.84	-7.78403	13.9152	0.0164609	0.0576132
licr	2	2	40.85	19.66	26.76	0.45	73.24	2.49	24.91	-9.38523	13.8089	0.0723982	0.0418552
licr	3	2	40.85	19.66	18.55	0	81.45	0	15.61	-13.9945	13.8072	0.0857143	0.0174603
licr	4	2	40.85	19.66	11.99	0	88.01	5.9	11.31	-17.8649	14.2507	0.101557	0.0392884
lifo	1	2	40.8	19.67	4.04	95.96	0	0.3	72.67	-4.38158	12.7672	0.0177276	0.0572119
lifo	2	2	40.8	19.67	5.25	94.75	0	0	66.19	-3.97505	12.3354	0.0440917	0.0784832
lifo	3	2	40.8	19.67	2.42	97.58	0	2.23	42.98	-6.72743	12.2391	0.0422078	0.0021645
lifo	4	2	40.8	19.67	2.33	97.67	0	2.1	126.93	-5.30439	11.9778	0.047619	0
woba	1	2	40.8	19.69	100	0	8.5726	0	32.19	-8.57711	13.9026	0.103002	0.0724638
woba	2	2	40.8	19.69	100	0	2.17828	0	30.14	-7.91323	13.2982	0.108262	0.00356125
woba	3	2	40.8	19.69	100	0	0.176082	0	29.63	-8.52115	13.2152	0.0243213	0.0871041
woba	4	2	40.8	19.69	100	0	0	0	32.03	-9.3918	13.2588	0.0977049	0.0295082
brcf	1	3	39.61	20.28	0	68.47	6.8	21.99	60.1	-7.38172	13.6644	0.0500154	0.0104971
brcf	2	3	39.61	20.28	5.01	33.43	1.02	53.62	51.52	-7.02039	13.4649	0.0587963	0.0134259
brcf	3	3	39.61	20.28	2.3	44.52	16.01	32.04	64.22	-6.87355	13.1741	0.0457716	0.0723627
brcf	4	3	39.61	20.28	5.26	13.65	6.47	69.63	76.27	-7.18024	13.0569	0.0494318	0.0551136
brcr	1	3	39.65	20.25	14.1	0	28.62	52.78	36.97	-11.8713	14.7011	0.127465	0.00352113
brcr	2	3	39.65	20.25	24.65	0	42.4	28.06	29.44	-9.21986	14.1157	0.0694253	0
brcr	3	3	39.65	20.25	20.05	0	26.87	41.99	32.69	-9.59624	13.5934	0.0711111	0.0863492
brcr	4	3	39.65	20.25	27.82	0	59.11	9.97	28.3	-10.3295	13.6541	0.115669	0.00492207
brfo	1	3	39.78	20.14	10.32	40.49	1.7	34.36	67.39	-8.94474	12.697	0.0286797	0
brfo	2	3	39.78	20.14	4.39	62.63	0	25.5	70.09	-6.45936	12.4333	0.0228257	0.0287288
brfo	3	3	39.78	20.14	1.29	28.97	0.18	70.7	106.65	-5.59441	13.0997	0.0519978	0.0060208
brfo	4	3	39.78	20.14	1.17	61.91	0.74	40.37	150	-13.76	12.8778	0.0457393	0
bryo	1	3	39.59	20.14	3.06	1.15	3.03	96.94	64.36	-8.98034	13.2153	0.0615385	0.0174359
bryo	2	3	39.59	20.14	13.56	1.13	0	86.44	63.43	-9.15211	13.1753	0.0928571	0.0220779
bryo	3	3	39.59	20.14	12.95	0	0.28	87.05	58.78	-9.40197	12.9411	0.0896739	0
bryo	4	3	39.59	20.14	8.19	0	0.05	91.81	51.93	-11.8785	13.5231	0.115441	0
crfo	1	3	39.7	20.22	16.62	14.34	51.99	0	36.99	-9.27152	13.7176	0.084117	0
crfo	2	3	39.7	20.22	25.43	58.1	9.64	0.63	22.03	-14.2468	13.5659	0.0687332	0.0168464
crfo	3	3	39.7	20.22	20.96	11.27	55.98	3.02	46.89	-9.53116	14.0417	0.0597643	0.023569
crfo	4	3	39.7	20.22	28.64	32.7	24.54	8	44.37	-9.39351	13.5888	0.0665025	0
licr	1	3	39.83	19.98	6.44	0.96	93.56	8.03	25.62	-15.1375	14.6559	0.0493827	0.0715021
licr	2	3	39.83	19.98	26.76	0.45	73.24	2.49	22.7	-17.4245	14.8654	0.0316742	0.0780543
licr	3	3	39.83	19.98	18.55	0	81.45	0	13.54	-25.3994	14.8704	0.0730159	0.0349206
licr	4	3	39.83	19.98	11.99	0	88.01	5.9	9.7	-29.557	16.2613	0.0785767	0.109711
lifo	1	3	39.83	19.98	4.04	95.96	0	0.3	69.33	-8.77632	13.1602	0.0402901	0.0233683
lifo	2	3	39.83	19.98	5.25	94.75	0	0	63.45	-7.95009	12.7198	0.0546737	0.0670194
lifo	3	3	39.83	19.98	2.42	97.58	0	2.23	40.1	-12.9774	12.8436	0.0487013	0
lifo	4	3	39.83	19.98	2.33	97.67	0	2.1	120.27	-10.2731	12.1861	0.0531746	0.00396825
woba	1	3	39.84	19.92	100	0	8.5726	0	30.04	-14.6833	14.757	0.0429607	0.0869565
woba	2	3	39.84	19.92	100	0	2.17828	0	28.23	-13.7489	14.1702	0.0947293	0.0220798
woba	3	3	39.84	19.92	100	0	0.176082	0	27.17	-16.1161	13.816	0.0452489	0.0299774
woba	4	3	39.84	19.92	100	0	0	0	29.31	-17.0863	13.9104	0.0904918	0.0340984
brcf	1	4	41.09	19.77	0	68.47	6.8	21.99	56.95	-12.2361	13.1435	0.018833	0.0713183
brcf	2	4	41.09	19.77	5.01	33.43	1.02	53.62	49.14	-11.3156	12.9407	0.0259259	0.0657407
brcf	3	4	41.09	19.77	2.3	44.52	16.01	32.04	61.44	-10.9049	12.7842	0.0170009	0.0610288
brcf	4	4	41.09	19.77	5.26	13.65	6.47	69.63	72.85	-11.3423	12.5716	0.0267045	0.0443182
brcr	1	4	40.9	19.8	14.1	0	28.62	52.78	34.28	-18.2837	14.0181	0.160563	0.0464789
brcr	2	4	40.9	19.8	24.65	0	42.4	28.06	27.85	-14.1227	13.4418	0.109425	0.0317241
brcr	3	4	40.9	19.8	20.05	0	26.87	41.99	30.78	-14.8783	13.2784	0.0914286	0.105397
brcr	4	4	40.9	19.8	27.82	0	59.11	9.97	26.56	-15.8428	13.6259	0.122231	0.0557834
brfo	1	4	40.7	19.77	10.32	40.49	1.7	34.36	64.39	-12.9982	12.7138	0.0670996	0
brfo	2	4	40.7	19.77	4.39	62.63	0	25.5	67.36	-10.1028	12.5655	0.077135	0
brfo	3	4	40.7	19.77	1.29	28.97	0.18	70.7	102.87	-8.94043	13.4171	0.0717022	0.00656814
brfo	4	4	40.7	19.77	1.17	61.91	0.74	40.37	143.1	-17.7255	13.2519	0.0595238	0
bryo	1	4	40.75	19.79	3.06	1.15	3.03	96.94	61.25	-13.3786	12.6711	0.034359	0.0379487
bryo	2	4	40.75	19.79	13.56	1.13	0	86.44	59.79	-14.0567	12.7127	0.0811688	0
bryo	3	4	40.75	19.79	12.95	0	0.28	87.05	55.76	-14.0567	11.9389	0.0336957	0.00271739
bryo	4	4	40.75	19.79	8.19	0	0.05	91.81	48.44	-17.8008	12.416	0.0441176	0.0389706
crfo	1	4	40.86	19.8	16.62	14.34	51.99	0	34.77	-14.7167	14.203	0.0642633	0.00104493
crfo	2	4	40.86	19.8	25.43	58.1	9.64	0.63	20.14	-21.6037	14.961	0.0505391	0.027628
crfo	3	4	40.86	19.8	20.96	11.27	55.98	3.02	43.97	-15.165	14.2383	0.0496633	0.020202
crfo	4	4	40.86	19.8	28.64	32.7	24.54	8	41.9	-14.4374	13.7524	0.0507389	0
licr	1	4	40.97	19.76	6.44	0.96	93.56	8.03	23.61	-21.7953	14.5791	0.0313786	0.0797325
licr	2	4	40.97	19.76	26.76	0.45	73.24	2.49	20.88	-24.0451	15.0719	0.0135747	0.081448
licr	3	4	40.97	19.76	18.55	0	81.45	0	11.84	-34.7658	15.027	0.0767196	0.037037
licr	4	4	40.97	19.76	11.99	0	88.01	5.9	8.47	-38.4895	16.1649	0.102298	0.106004
lifo	1	4	40.67	19.76	4.04	95.96	0	0.3	66.1	-13.0263	12.8229	0.0419017	0.0507655
lifo	2	4	40.67	19.76	5.25	94.75	0	0	60.78	-11.8236	12.4156	0.0246914	0.0511464
lifo	3	4	40.67	19.76	2.42	97.58	0	2.23	37.21	-19.2491	13.2953	0.0670996	0.00162338
lifo	4	4	40.67	19.76	2.33	97.67	0	2.1	113.16	-15.5774	12.1483	0.0515873	0.0103175
woba	1	4	40.56	19.75	100	0	8.5726	0	27.88	-20.8179	14.5904	0.0667702	0.0817805
woba	2	4	40.56	19.75	100	0	2.17828	0	26.47	-19.1262	14.0223	0.121083	0.0363248
woba	3	4	40.56	19.75	100	0	0.176082	0	24.94	-23.0009	13.8026	0.0593891	0.0514706
woba	4	4	40.56	19.75	100	0	0	0	26.86	-24.017	14.0238	0.0662295	0
brcf	1	5	41.17	19.59	0	68.47	6.8	21.99	53.73	-17.1983	12.443	0.0314912	0.0296388
brcf	2	5	41.17	19.59	5.01	33.43	1.02	53.62	46.76	-15.6109	12.2831	0.0337963	0.0435185
brcf	3	5	41.17	19.59	2.3	44.52	16.01	32.04	58.46	-15.2262	13.8822	0.0191805	0.0361813
brcf	4	5	41.17	19.59	5.26	13.65	6.47	69.63	69.3	-15.6627	13.93	0.0380682	0.00965909
brcr	1	5	41.06	19.6	14.1	0	28.62	52.78	31.58	-24.7199	13.8215	0.152817	0.0908451
brcr	2	5	41.06	19.6	24.65	0	42.4	28.06	26.32	-18.8406	13.4786	0.0689655	0.0657471
brcr	3	5	41.06	19.6	20.05	0	26.87	41.99	29.04	-19.6903	13.7711	0.0711111	0.102222
brcr	4	5	41.06	19.6	27.82	0	59.11	9.97	24.95	-20.9442	14.1038	0.09516	0.0918786
brfo	1	5	41.13	19.62	10.32	40.49	1.7	34.36	61.21	-17.295	11.8101	0.0254329	0.0146104
brfo	2	5	41.13	19.62	4.39	62.63	0	25.5	64.58	-13.8129	11.6204	0.0263676	0.038961
brfo	3	5	41.13	19.62	1.29	28.97	0.18	70.7	99.54	-11.8881	13.9075	0.0383142	0.0240832
brfo	4	5	41.13	19.62	1.17	61.91	0.74	40.37	137.14	-21.1522	13.7255	0.0175439	0.070802
bryo	1	5	41.09	19.59	3.06	1.15	3.03	96.94	58.02	-17.9465	12.8094	0.025641	0.0728205
bryo	2	5	41.09	19.59	13.56	1.13	0	86.44	56.91	-18.4904	12.7232	0.0733766	0.0136364
bryo	3	5	41.09	19.59	12.95	0	0.28	87.05	52.91	-18.4494	12.2574	0.0625	0
bryo	4	5	41.09	19.59	8.19	0	0.05	91.81	45.16	-23.3667	13.0142	0.0889706	0
crfo	1	5	41.11	19.62	16.62	14.34	51.99	0	32.39	-20.5543	13.6798	0.0804598	0.0015674
crfo	2	5	41.11	19.62	25.43	58.1	9.64	0.63	18.43	-28.26	14.8723	0.0303234	0.0586253
crfo	3	5	41.11	19.62	20.96	11.27	55.98	3.02	41.32	-20.2778	13.7884	0.0993266	0.0690236
crfo	4	5	41.11	19.62	28.64	32.7	24.54	8	34.33	-29.8959	13.569	0.0477833	0
licr	1	5	41.05	19.57	6.44	0.96	93.56	8.03	21.82	-27.7244	14.8166	0.00205761	0.093107
licr	2	5	41.05	19.57	26.76	0.45	73.24	2.49	19.59	-28.7377	15.3536	0	0.107466
licr	3	5	41.05	19.57	18.55	0	81.45	0	10.5	-42.1488	15.2632	0.0687831	0.0592593
licr	4	5	41.05	19.57	11.99	0	88.01	5.9	7.72	-43.9361	16.2854	0.0437361	0.103039
lifo	1	5	41.05	19.57	4.04	95.96	0	0.3	62.95	-17.1711	12.6858	0.0451249	0.0282031
lifo	2	5	41.05	19.57	5.25	94.75	0	0	58.18	-15.5955	12.0889	0.0608466	0.0546737
lifo	3	5	41.05	19.57	2.42	97.58	0	2.23	34.94	-24.1753	13.3077	0.0541126	0.0140693
lifo	4	5	41.05	19.57	2.33	97.67	0	2.1	107.11	-20.091	12.4051	0.0507937	0.0365079
woba	1	5	40.89	19.55	100	0	8.5726	0	26.19	-25.6177	14.8891	0.0522774	0.0838509
woba	2	5	40.89	19.55	100	0	2.17828	0	24.82	-24.1674	14.3674	0.0826211	0.0598291
woba	3	5	40.89	19.55	100	0	0.176082	0	23.04	-28.8669	13.7817	0.0526018	0.0678733
woba	4	5	40.89	19.55	100	0	0	0	24.63	-30.3253	13.9957	0.0963934	0.00459016
brcf	1	6	41.47	19.25	0	68.47	6.8	21.99	51.02	-21.3746	12.8506	0.0243902	0.0484718
brcf	2	6	41.47	19.25	5.01	33.43	1.02	53.62	44.29	-20.0686	12.5736	0.0259259	0.0643519
brcf	3	6	41.47	19.25	2.3	44.52	16.01	32.04	55.47	-19.5621	13.2012	0.0592851	0.0265911
brcf	4	6	41.47	19.25	5.26	13.65	6.47	69.63	65.76	-19.9708	13.1811	0.0272727	0.0153409
brcr	1	6	40.92	19.24	14.1	0	28.62	52.78	28.89	-31.1323	13.567	0.153521	0.122535
brcr	2	6	40.92	19.24	24.65	0	42.4	28.06	24.67	-23.9285	13.0788	0.0754023	0.10069
brcr	3	6	40.92	19.24	20.05	0	26.87	41.99	27.1	-25.0553	13.6341	0.0336508	0.128254
brcr	4	6	40.92	19.24	27.82	0	59.11	9.97	23.47	-25.6337	14.3627	0.109106	0.0689089
brfo	1	6	40.93	19.18	10.32	40.49	1.7	34.36	57.45	-22.3754	12.7889	0.0156926	0.0156926
brfo	2	6	40.93	19.18	4.39	62.63	0	25.5	61.4	-18.0569	12.6569	0.0350256	0.0279418
brfo	3	6	40.93	19.18	1.29	28.97	0.18	70.7	95.63	-15.3492	12.5954	0.0519978	0.014231
brfo	4	6	40.93	19.18	1.17	61.91	0.74	40.37	130.95	-24.7111	12.6776	0.0363409	0.0532581
bryo	1	6	40.69	19.18	3.06	1.15	3.03	96.94	54.62	-22.7549	12.5788	0.0728205	0.0153846
bryo	2	6	40.69	19.18	13.56	1.13	0	86.44	53.78	-22.9734	12.0816	0.0181818	0.0707792
bryo	3	6	40.69	19.18	12.95	0	0.28	87.05	49.89	-23.1042	13.0024	0.0875	0
bryo	4	6	40.69	19.18	8.19	0	0.05	91.81	42.19	-28.4066	13.5297	0.104412	0
crfo	1	6	40.99	19.25	16.62	14.34	51.99	0	30.05	-26.2938	13.8199	0.069488	0.0663532
crfo	2	6	40.99	19.25	25.43	58.1	9.64	0.63	17.01	-33.7875	15.2937	0.0411051	0.0660377
crfo	3	6	40.99	19.25	20.96	11.27	55.98	3.02	38.57	-25.5836	14.1929	0.0530303	0.0563973
crfo	4	6	40.99	19.25	28.64	32.7	24.54	8	36.95	-24.5456	13.8657	0.0546798	0.0044335
licr	1	6	40.44	19.12	6.44	0.96	93.56	8.03	20.2	-33.0904	13.8569	0	0.111626
licr	2	6	40.44	19.12	26.76	0.45	73.24	2.49	18.3	-33.4303	14.5539	0	0.108597
licr	3	6	40.44	19.12	18.55	0	81.45	0	9.44	-47.989	14.6682	0.0619048	0.0402116
licr	4	6	40.44	19.12	11.99	0	88.01	5.9	7.23	-47.4946	15.6862	0.0963677	0.0911787
lifo	1	6	40.57	19.15	4.04	95.96	0	0.3	59.33	-21.9342	13.2618	0.0362611	0.0419017
lifo	2	6	40.57	19.15	5.25	94.75	0	0	55.65	-19.2659	12.8601	0.0661376	0.0467372
lifo	3	6	40.57	19.15	2.42	97.58	0	2.23	32.53	-29.4054	13.5017	0.0492424	0.00270563
lifo	4	6	40.57	19.15	2.33	97.67	0	2.1	100.91	-24.7165	12.6538	0.0566893	0
woba	1	6	40.23	19.12	100	0	8.5726	0	24.6	-30.1335	15.2326	0.0258799	0.0900621
woba	2	6	40.23	19.12	100	0	2.17828	0	23.27	-28.9031	14.6907	0.0641026	0.0655271
woba	3	6	40.23	19.12	100	0	0.176082	0	21.1	-34.8564	13.7979	0.0576923	0.0593891
woba	4	6	40.23	19.12	100	0	0	0	22.84	-35.389	13.9745	0.067541	0.00327869
brcf	1	7	41.49	19.27	0	68.47	6.8	21.99	48.24	-25.6588	13.1848	0.030565	0.0419883
brcf	2	7	41.49	19.27	5.01	33.43	1.02	53.62	41.96	-24.2736	12.9967	0.0356481	0.0333333
brcf	3	7	41.49	19.27	2.3	44.52	16.01	32.04	52.59	-23.7384	12.8653	0.0239756	0.0802092
brcf	4	7	41.49	19.27	5.26	13.65	6.47	69.63	62.51	-23.926	12.7948	0.0335227	0.06875
brcr	1	7	41.24	19.2	14.1	0	28.62	52.78	26.54	-36.7342	14.3684	0.159155	0.093662
brcr	2	7	41.24	19.2	24.65	0	42.4	28.06	23.3	-28.1529	13.6161	0.0777011	0.0965517
brcr	3	7	41.24	19.2	20.05	0	26.87	41.99	25.4	-29.7566	13.365	0.0285714	0.137778
brcr	4	7	41.24	19.2	27.82	0	59.11	9.97	22.12	-29.9113	14.0865	0.0959803	0.0795734
brfo	1	7	41.2	19.18	10.32	40.49	1.7	34.36	54.01	-27.0234	11.699	0.0400433	0
brfo	2	7	41.2	19.18	4.39	62.63	0	25.5	58.5	-21.9271	11.5812	0.0672963	0.000787092
brfo	3	7	41.2	19.18	1.29	28.97	0.18	70.7	91.98	-18.5802	13.1811	0.0498084	0.00218938
brfo	4	7	41.2	19.18	1.17	61.91	0.74	40.37	124.88	-28.201	13.0914	0.018797	0.0695489
bryo	1	7	41.25	19.18	3.06	1.15	3.03	96.94	51.67	-26.9269	12.185	0.0225641	0.0702564
bryo	2	7	41.25	19.18	13.56	1.13	0	86.44	50.78	-27.2701	11.8795	0.0246753	0.0720779
bryo	3	7	41.25	19.18	12.95	0	0.28	87.05	47.38	-26.9729	12.1448	0.0461957	0.0228261
bryo	4	7	41.25	19.18	8.19	0	0.05	91.81	39.66	-32.6998	13.4934	0.133088	0.0147059
crfo	1	7	41.24	19.2	16.62	14.34	51.99	0	28.03	-31.2485	13.2277	0.0726228	0.0318704
crfo	2	7	41.24	19.2	25.43	58.1	9.64	0.63	15.83	-38.3807	14.1348	0.0330189	0.0828841
crfo	3	7	41.24	19.2	20.96	11.27	55.98	3.02	35.83	-30.8702	15.0254	0.0723906	0.0808081
crfo	4	7	41.24	19.2	28.64	32.7	24.54	8	34.63	-29.2832	14.9936	0.0729064	0
licr	1	7	40.95	19.13	6.44	0.96	93.56	8.03	18.83	-37.6284	14.9939	0	0.0941358
licr	2	7	40.95	19.13	26.76	0.45	73.24	2.49	17.24	-37.2863	15.6771	0.00226244	0.0938914
licr	3	7	40.95	19.13	18.55	0	81.45	0	8.57	-52.7824	15.2991	0.0566138	0.0661376
licr	4	7	40.95	19.13	11.99	0	88.01	5.9	6.7	-51.3435	16.2648	0.103781	0.0830245
lifo	1	7	41	19.16	4.04	95.96	0	0.3	53.81	-29.1974	12.6165	0.0781628	0
lifo	2	7	41	19.16	5.25	94.75	0	0	53.11	-22.9508	11.7815	0.0679012	0.0343915
lifo	3	7	41	19.16	2.42	97.58	0	2.23	30.19	-34.4835	14.5351	0.0589827	0.0021645
lifo	4	7	41	19.16	2.33	97.67	0	2.1	95.01	-29.1182	13.4435	0.0309524	0.0119048
woba	1	7	40.99	19.11	100	0	8.5726	0	23.12	-34.3368	14.5018	0.0626294	0.0931677
woba	2	7	40.99	19.11	100	0	2.17828	0	21.82	-33.3333	13.956	0.0676638	0.0690883
woba	3	7	40.99	19.11	100	0	0.176082	0	19.35	-40.2593	13.7573	0.063914	0.0480769
woba	4	7	40.99	19.11	100	0	0	0	20.94	-40.7638	13.9419	0.0885246	0.0216393
brcf	1	8	41.21	19.38	0	68.47	6.8	21.99	45.87	-29.3111	13.3915	0.0419883	0.00308737
brcf	2	8	41.21	19.38	5.01	33.43	1.02	53.62	39.89	-28.0094	13.6389	0.0898148	0
brcf	3	8	41.21	19.38	2.3	44.52	16.01	32.04	50	-27.4942	13.1599	0.0257193	0.0523104
brcf	4	8	41.21	19.38	5.26	13.65	6.47	69.63	59.56	-27.5161	13.1634	0.0403409	0.0170455
brcr	1	8	41.64	19.3	14.1	0	28.62	52.78	24.53	-41.5256	15.4221	0.13662	0.0669014
brcr	2	8	41.64	19.3	24.65	0	42.4	28.06	22.1	-31.8532	14.5169	0.0818391	0.0758621
brcr	3	8	41.64	19.3	20.05	0	26.87	41.99	24	-33.6283	14.1755	0.0177778	0.133968
brcr	4	8	41.64	19.3	27.82	0	59.11	9.97	21.03	-33.365	14.923	0.0853158	0.0877769
brfo	1	8	40.95	19.27	10.32	40.49	1.7	34.36	50.89	-31.239	13.2417	0.0714286	0
brfo	2	8	40.95	19.27	4.39	62.63	0	25.5	55.85	-25.4638	12.8796	0.0547029	0
brfo	3	8	40.95	19.27	1.29	28.97	0.18	70.7	88.53	-21.6341	13.7738	0.0629447	0.00218938
brfo	4	8	40.95	19.27	1.17	61.91	0.74	40.37	119.29	-31.4149	13.8981	0.0469925	0.0313283
bryo	1	8	41.12	19.25	3.06	1.15	3.03	96.94	48.61	-31.2544	11.8694	0.0512821	0.0697436
bryo	2	8	41.12	19.25	13.56	1.13	0	86.44	48.04	-31.1945	12.1007	0.0850649	0.024026
bryo	3	8	41.12	19.25	12.95	0	0.28	87.05	45.1	-30.4871	11.9701	0.0527174	0.0233696
bryo	4	8	41.12	19.25	8.19	0	0.05	91.81	37.13	-36.993	12.7583	0.0727941	0.0279412
crfo	1	8	41.16	19.37	16.62	14.34	51.99	0	26.39	-35.271	14.2794	0.0600836	0.0480669
crfo	2	8	41.16	19.37	25.43	58.1	9.64	0.63	14.83	-42.2733	15.1856	0.0411051	0.0815364
crfo	3	8	41.16	19.37	20.96	11.27	55.98	3.02	33.36	-35.6357	14.9834	0.0816498	0.0412458
crfo	4	8	41.16	19.37	28.64	32.7	24.54	8	32.66	-33.3061	15.1859	0.0955665	0
licr	1	8	41	19.23	6.44	0.96	93.56	8.03	17.51	-42.0007	14.9953	0	0.0920782
licr	2	8	41	19.23	26.76	0.45	73.24	2.49	16.63	-39.5053	15.6278	0.00113122	0.091629
licr	3	8	41	19.23	18.55	0	81.45	0	7.92	-56.3636	15.1723	0.052381	0.068254
licr	4	8	41	19.23	11.99	0	88.01	5.9	6.43	-53.3043	16.0302	0.079318	0.074129
lifo	1	8	41.2	19.25	4.04	95.96	0	0.3	50.57	-33.4605	13.5984	0.0483481	0.0282031
lifo	2	8	41.2	19.25	5.25	94.75	0	0	50.92	-26.128	13.2648	0.047619	0.0396825
lifo	3	8	41.2	19.25	2.42	97.58	0	2.23	28.2	-38.8021	13.8689	0.0676407	0.0113636
lifo	4	8	41.2	19.25	2.33	97.67	0	2.1	90.02	-32.8409	12.7818	0.0333333	0.0246032
woba	1	8	40.94	19.22	100	0	8.5726	0	21.89	-37.8302	15.5775	0.0372671	0.0869565
woba	2	8	40.94	19.22	100	0	2.17828	0	20.63	-36.9691	15.1366	0.0747863	0.108974
woba	3	8	40.94	19.22	100	0	0.176082	0	17.78	-45.1065	14.7115	0.0701357	0.0593891
woba	4	8	40.94	19.22	100	0	0	0	19.47	-44.9222	14.8458	0.0662295	0.0327869
brcf	1	9	40.26	19.74	0	68.47	6.8	21.99	43.31	-33.2563	13.5085	0.0404446	0.0219203
brcf	2	9	40.26	19.74	5.01	33.43	1.02	53.62	37.56	-32.2144	13.1906	0.0375	0.0226852
brcf	3	9	40.26	19.74	2.3	44.52	16.01	32.04	47.21	-31.54	13.1427	0.0331299	0.0287707
brcf	4	9	40.26	19.74	5.26	13.65	6.47	69.63	56.55	-31.1793	13.2781	0.0460227	0.0170455
brcr	1	9	40.42	19.62	14.1	0	28.62	52.78	22.81	-45.6257	15.1908	0.14507	0.0549296
brcr	2	9	40.42	19.62	24.65	0	42.4	28.06	20.9	-35.5535	14.3646	0.0910345	0.0363218
brcr	3	9	40.42	19.62	20.05	0	26.87	41.99	22.51	-37.7489	13.9244	0.0184127	0.125714
brcr	4	9	40.42	19.62	27.82	0	59.11	9.97	19.85	-37.1039	14.6735	0.0902379	0.0844955
brfo	1	9	39.91	19.6	10.32	40.49	1.7	34.36	47.83	-35.3736	13.0525	0.0487013	0
brfo	2	9	39.91	19.6	4.39	62.63	0	25.5	53.17	-29.0404	12.91	0.0617867	0
brfo	3	9	39.91	19.6	1.29	28.97	0.18	70.7	84.94	-24.8119	13.119	0.0235359	0.0673235
brfo	4	9	39.91	19.6	1.17	61.91	0.74	40.37	113.57	-34.7036	13.3695	0.0357143	0.0526316
bryo	1	9	40.06	19.56	3.06	1.15	3.03	96.94	45.72	-35.3415	13.1994	0.104615	0
bryo	2	9	40.06	19.56	13.56	1.13	0	86.44	45.31	-35.1046	12.5812	0.0220779	0.0448052
bryo	3	9	40.06	19.56	12.95	0	0.28	87.05	42.42	-34.6178	12.8133	0.0407609	0.00217391
bryo	4	9	40.06	19.56	8.19	0	0.05	91.81	34.45	-41.5408	13.7733	0.0882353	0.0352941
crfo	1	9	40.41	19.7	16.62	14.34	51.99	0	24.66	-39.5143	14.9034	0.0402299	0.0809822
crfo	2	9	40.41	19.7	25.43	58.1	9.64	0.63	13.76	-46.4383	15.7074	0.032345	0.0902965
crfo	3	9	40.41	19.7	20.96	11.27	55.98	3.02	30.8	-40.575	15.0593	0.0951178	0.0513468
crfo	4	9	40.41	19.7	28.64	32.7	24.54	8	30.69	-37.329	15.1375	0.101478	0
licr	1	9	40.04	19.45	6.44	0.96	93.56	8.03	16.57	-45.1143	15.5754	0	0.0807613
licr	2	9	40.04	19.45	26.76	0.45	73.24	2.49	15.87	-42.2699	16.3351	0.0248869	0.113122
licr	3	9	40.04	19.45	18.55	0	81.45	0	7.28	-59.8898	16.0247	0.084127	0.0343915
licr	4	9	40.04	19.45	11.99	0	88.01	5.9	6.06	-55.9913	16.6437	0.0800593	0.0548554
lifo	1	9	39.77	19.51	4.04	95.96	0	0.3	47.62	-37.3421	12.9842	0.0443191	0.0523771
lifo	2	9	39.77	19.51	5.25	94.75	0	0	48.6	-29.4937	12.5958	0.0626102	0.0564374
lifo	3	9	39.77	19.51	2.42	97.58	0	2.23	26.27	-42.9905	13.3229	0.0633117	0.00757576
lifo	4	9	39.77	19.51	2.33	97.67	0	2.1	84.87	-36.6831	13.1118	0.0960317	0
woba	1	9	39.76	19.44	100	0	8.5726	0	20.6	-41.4939	14.7718	0.0326087	0.0885093
woba	2	9	39.76	19.44	100	0	2.17828	0	19.23	-41.2466	14.2825	0.0584046	0.0890313
woba	3	9	39.76	19.44	100	0	0.176082	0	16.12	-50.2316	14.166	0.0656109	0.0554299
woba	4	9	39.76	19.44	100	0	0	0	17.94	-49.2504	14.3952	0.0727869	0.04
brcf	1	10	40.94	19.9	0	68.47	6.8	21.99	41.22	-36.4771	13.5228	0.0456931	0.0111145
brcf	2	10	40.94	19.9	5.01	33.43	1.02	53.62	35.49	-35.9502	13.1073	0.0393519	0.0143519
brcf	3	10	40.94	19.9	2.3	44.52	16.01	32.04	44.62	-35.2958	13.1142	0.0466434	0.0510026
brcf	4	10	40.94	19.9	5.26	13.65	6.47	69.63	53.9	-34.4043	13.3748	0.0414773	0.0301136
brcr	1	10	40.8	19.86	14.1	0	28.62	52.78	21.22	-49.416	16.1383	0.200704	0.0683099
brcr	2	10	40.8	19.86	24.65	0	42.4	28.06	19.84	-38.8221	15.5502	0.113563	0.0648276
brcr	3	10	40.8	19.86	20.05	0	26.87	41.99	21.27	-41.1781	14.8846	0.130159	0.00761905
brcr	4	10	40.8	19.86	27.82	0	59.11	9.97	18.89	-40.1458	15.4377	0.150943	0.00246103
brfo	1	10	40.56	19.81	10.32	40.49	1.7	34.36	45.03	-39.1569	13.7596	0.0384199	0
brfo	2	10	40.56	19.81	4.39	62.63	0	25.5	50.77	-32.2434	13.8962	0.0397481	0.00590319
brfo	3	10	40.56	19.81	1.29	28.97	0.18	70.7	81.55	-27.8127	13.1446	0.0344828	0.0388615
brfo	4	10	40.56	19.81	1.17	61.91	0.74	40.37	108.45	-37.6473	13.6557	0.0344612	0.0526316
bryo	1	10	40.72	19.82	3.06	1.15	3.03	96.94	42.78	-39.4994	12.3455	0.0589744	0.0466667
bryo	2	10	40.72	19.82	13.56	1.13	0	86.44	42.44	-39.2151	12.9643	0.107792	0.0136364
bryo	3	10	40.72	19.82	12.95	0	0.28	87.05	40.08	-38.2244	12.3643	0.0565217	0.011413
bryo	4	10	40.72	19.82	8.19	0	0.05	91.81	32.07	-45.5795	13.4801	0.0867647	0.0625
crfo	1	10	41.03	19.88	16.62	14.34	51.99	0	23.26	-42.9482	15.902	0.0350052	0.0820272
crfo	2	10	41.03	19.88	25.43	58.1	9.64	0.63	12.94	-49.6302	16.5794	0.0431267	0.0882749
crfo	3	10	41.03	19.88	20.96	11.27	55.98	3.02	28.79	-44.453	15.4058	0.0850168	0.0151515
crfo	4	10	41.03	19.88	28.64	32.7	24.54	8	28.82	-41.1476	15.0288	0.0527094	0.00788177
licr	1	10	40.31	19.74	6.44	0.96	93.56	8.03	15.41	-48.9566	15.2907	0	0.0936214
licr	2	10	40.31	19.74	26.76	0.45	73.24	2.49	15.26	-44.4889	15.9358	0.00678733	0.0848416
licr	3	10	40.31	19.74	18.55	0	81.45	0	6.63	-63.4711	15.9469	0.0666667	0.0761905
licr	4	10	40.31	19.74	11.99	0	88.01	5.9	5.73	-58.3878	16.5292	0.0696812	0.0719051
lifo	1	10	40.33	19.74	4.04	95.96	0	0.3	44.86	-40.9737	14.1105	0.0467365	0.0531829
lifo	2	10	40.33	19.74	5.25	94.75	0	0	46.54	-32.4822	13.8944	0.0705467	0.0493827
lifo	3	10	40.33	19.74	2.42	97.58	0	2.23	24.55	-46.7231	14.3596	0.0779221	0.0156926
lifo	4	10	40.33	19.74	2.33	97.67	0	2.1	79.58	-40.6297	13.3675	0.0515873	0.00793651
woba	1	10	40.13	19.71	100	0	8.5726	0	19.17	-45.5552	16.1249	0.0170807	0.0822981
woba	2	10	40.13	19.71	100	0	2.17828	0	18.1	-44.6991	15.5728	0.0733618	0.0890313
woba	3	10	40.13	19.71	100	0	0.176082	0	14.7	-54.6156	15.122	0.101244	0.0469457
woba	4	10	40.13	19.71	100	0	0	0	16.37	-53.6917	15.2556	0.0681967	0.0518033
brcf	1	11	40.84	19.42	0	68.47	6.8	21.99	39.06	-39.8058	14.202	0.048163	0.00123495
brcf	2	11	40.84	19.42	5.01	33.43	1.02	53.62	32.81	-40.7869	13.899	0.0453704	0.0101852
brcf	3	11	40.84	19.42	2.3	44.52	16.01	32.04	41.79	-39.3997	13.4062	0.037925	0.0414124
brcf	4	11	40.84	19.42	5.26	13.65	6.47	69.63	50.89	-38.0674	13.7635	0.0403409	0.00454546
brcr	1	11	40.5	19.39	14.1	0	28.62	52.78	19.77	-52.8725	15.5022	0.115493	0.065493
brcr	2	11	40.5	19.39	24.65	0	42.4	28.06	18.7	-42.3373	14.6357	0.102069	0.0142529
brcr	3	11	40.5	19.39	20.05	0	26.87	41.99	20.07	-44.4967	15.6798	0	0.0977778
brcr	4	11	40.5	19.39	27.82	0	59.11	9.97	17.85	-43.4411	16.1827	0.0664479	0.109106
brfo	1	11	40.42	19.39	10.32	40.49	1.7	34.36	41.66	-43.7103	14.0949	0.04329	0.00324675
brfo	2	11	40.42	19.39	4.39	62.63	0	25.5	47.95	-36.0069	14.2244	0.0460449	0.0141677
brfo	3	11	40.42	19.39	1.29	28.97	0.18	70.7	76.92	-31.9111	13.2301	0.0859332	0
brfo	4	11	40.42	19.39	1.17	61.91	0.74	40.37	102.38	-41.1372	13.8218	0.0595238	0.0388471
bryo	1	11	40.36	19.4	3.06	1.15	3.03	96.94	39.89	-43.5865	12.9772	0.0584615	0.0235897
bryo	2	11	40.36	19.4	13.56	1.13	0	86.44	39.77	-43.0392	13.2556	0.0727273	0.012987
bryo	3	11	40.36	19.4	12.95	0	0.28	87.05	37.57	-42.0931	13.2721	0.0684783	0.0173913
bryo	4	11	40.36	19.4	8.19	0	0.05	91.81	29.76	-49.4994	14.9455	0.131618	0.0595588
crfo	1	11	40.53	19.36	16.62	14.34	51.99	0	21.99	-46.0633	15.1983	0.030303	0.084117
crfo	2	11	40.53	19.36	25.43	58.1	9.64	0.63	11.99	-53.3281	15.6499	0.0572776	0.102426
crfo	3	11	40.53	19.36	20.96	11.27	55.98	3.02	26.51	-48.852	14.5349	0.0833333	0.03367
crfo	4	11	40.53	19.36	28.64	32.7	24.54	8	26.8	-45.2726	14.2921	0.0472906	0.00394089
licr	1	11	40.02	19.44	6.44	0.96	93.56	8.03	14.35	-52.4677	15.0941	0.00874486	0.0807613
licr	2	11	40.02	19.44	26.76	0.45	73.24	2.49	14.65	-46.7079	15.7191	0.00904977	0.0825792
licr	3	11	40.02	19.44	18.55	0	81.45	0	6.13	-66.2259	15.9025	0.0608466	0.0634921
licr	4	11	40.02	19.44	11.99	0	88.01	5.9	5.47	-60.276	16.4295	0.0496664	0.0733877
lifo	1	11	40.44	19.44	4.04	95.96	0	0.3	41.81	-44.9868	13.5231	0.069299	0.0451249
lifo	2	11	40.44	19.44	5.25	94.75	0	0	44.35	-35.6594	13.0788	0.0696649	0.0379189
lifo	3	11	40.44	19.44	2.42	97.58	0	2.23	22.83	-50.4557	13.9502	0.0633117	0.0243506
lifo	4	11	40.44	19.44	2.33	97.67	0	2.1	74.89	-44.1286	13.3757	0.0365079	0.018254
woba	1	11	40.11	19.52	100	0	8.5726	0	18.04	-48.7646	15.3288	0.0196687	0.0869565
woba	2	11	40.11	19.52	100	0	2.17828	0	16.8	-48.6709	14.7638	0.0598291	0.0698006
woba	3	11	40.11	19.52	100	0	0.176082	0	13.32	-58.8762	14.8396	0.0995475	0.0395928
woba	4	11	40.11	19.52	100	0	0	0	15.17	-57.0863	14.9854	0.0793443	0.0295082
brcf	1	12	41.51	19.53	0	68.47	6.8	21.99	37.05	-42.9034	13.7923	0.0500154	0.00771843
brcf	2	12	41.51	19.53	5.01	33.43	1.02	53.62	30.79	-44.4324	13.4359	0.0287037	0.0087963
brcf	3	12	41.51	19.53	2.3	44.52	16.01	32.04	39.39	-42.8799	14.8345	0.0575414	0.0183086
brcf	4	12	41.51	19.53	5.26	13.65	6.47	69.63	48.35	-41.1586	15.0658	0.0386364	0.01875
brcr	1	12	41.28	19.38	14.1	0	28.62	52.78	18.18	-56.6627	15.5278	0.149296	0.0492958
brcr	2	12	41.28	19.38	24.65	0	42.4	28.06	17.67	-45.5134	14.781	0.0905747	0.04
brcr	3	12	41.28	19.38	20.05	0	26.87	41.99	18.82	-47.9535	14.9521	0.00444444	0.0977778
brcr	4	12	41.28	19.38	27.82	0	59.11	9.97	16.85	-46.6096	15.4669	0.0180476	0.0935193
brfo	1	12	41.23	19.35	10.32	40.49	1.7	34.36	38.98	-47.3314	14.1844	0.0514069	0
brfo	2	12	41.23	19.35	4.39	62.63	0	25.5	45.47	-39.3167	14.3532	0.0633609	0.00550964
brfo	3	12	41.23	19.35	1.29	28.97	0.18	70.7	66.88	-40.7984	13.8264	0.119869	0
brfo	4	12	41.23	19.35	1.17	61.91	0.74	40.37	96.9	-44.2879	14.2038	0.0645363	0.0313283
bryo	1	12	41.16	19.33	3.06	1.15	3.03	96.94	36.94	-47.7585	13.1393	0.0512821	0.0405128
bryo	2	12	41.16	19.33	13.56	1.13	0	86.44	36.96	-47.0639	13.1437	0.0525974	0.0181818
bryo	3	12	41.16	19.33	12.95	0	0.28	87.05	35.06	-45.9618	13.5365	0.0548913	0.00923913
bryo	4	12	41.16	19.33	8.19	0	0.05	91.81	27.53	-53.2836	14.5898	0.0816176	0.0529412
crfo	1	12	41.35	19.4	16.62	14.34	51.99	0	20.8	-48.9821	15.9343	0.0261233	0.084117
crfo	2	12	41.35	19.4	25.43	58.1	9.64	0.63	11.28	-56.0919	16.33	0.0397574	0.0896226
crfo	3	12	41.35	19.4	20.96	11.27	55.98	3.02	24.13	-53.444	15.255	0.0850168	0.0698653
crfo	4	12	41.35	19.4	28.64	32.7	24.54	8	25.04	-48.8667	14.9123	0.0571429	0.0463054
licr	1	12	40.84	19.3	6.44	0.96	93.56	8.03	13.54	-55.1507	16.2429	0.0277778	0.0725309
licr	2	12	40.84	19.3	26.76	0.45	73.24	2.49	14.27	-48.0902	16.7654	0.0294118	0.0837104
licr	3	12	40.84	19.3	18.55	0	81.45	0	5.67	-68.7603	16.4306	0.0677249	0.073545
licr	4	12	40.84	19.3	11.99	0	88.01	5.9	5.25	-61.8736	16.9266	0.0615271	0.06894
lifo	1	12	40.98	19.31	4.04	95.96	0	0.3	38.57	-49.25	13.3214	0.0507655	0.0370669
lifo	2	12	40.98	19.31	5.25	94.75	0	0	41.89	-39.2282	12.9053	0.0723104	0.0458554
lifo	3	12	40.98	19.31	2.42	97.58	0	2.23	21.11	-54.1884	15.645	0.0676407	0.0140693
lifo	4	12	40.98	19.31	2.33	97.67	0	2.1	70.05	-47.7395	14.5981	0.0428571	0.0222222
woba	1	12	40.78	19.29	100	0	8.5726	0	17.02	-51.6615	15.9389	0.0253623	0.0802277
woba	2	12	40.78	19.29	100	0	2.17828	0	15.72	-51.9707	15.4168	0.0698006	0.0933048
woba	3	12	40.78	19.29	100	0	0.176082	0	12.09	-62.6737	15.3066	0.0752262	0.0526018
woba	4	12	40.78	19.29	100	0	0	0	13.92	-60.6223	15.5875	0.101639	0.0491803
brcf	1	13	41.62	19.43	0	68.47	6.8	21.99	34.89	-46.2321	14.3543	0.0537203	0.00308737
brcf	2	13	41.62	19.43	5.01	33.43	1.02	53.62	28.87	-47.8975	13.8426	0.0388889	0.0171296
brcf	3	13	41.62	19.43	2.3	44.52	16.01	32.04	37.39	-45.7802	13.7534	0.0370532	0.0505667
brcf	4	13	41.62	19.43	5.26	13.65	6.47	69.63	45.99	-44.0307	14.3103	0.0585227	0.0113636
brcr	1	13	41.51	19.37	14.1	0	28.62	52.78	16.79	-59.9762	16.3551	0.161268	0.028169
brcr	2	13	41.51	19.37	24.65	0	42.4	28.06	16.72	-48.4428	15.7857	0.0790805	0.00781609
brcr	3	13	41.51	19.37	20.05	0	26.87	41.99	17.75	-50.9126	15.635	0.0488889	0.0806349
brcr	4	13	41.51	19.37	27.82	0	59.11	9.97	15.89	-49.6515	15.9647	0.0434783	0.110747
brfo	1	13	41.22	19.36	10.32	40.49	1.7	34.36	36.24	-51.0336	13.3208	0.0551948	0
brfo	2	13	41.22	19.36	4.39	62.63	0	25.5	42.95	-42.6798	13.2654	0.046832	0.0196773
brfo	3	13	41.22	19.36	1.29	28.97	0.18	70.7	63.23	-44.0294	13.0416	0.0678708	0.0125889
brfo	4	13	41.22	19.36	1.17	61.91	0.74	40.37	92.14	-47.0247	13.5386	0.0200501	0.0538847
bryo	1	13	41.25	19.31	3.06	1.15	3.03	96.94	34.28	-51.5203	12.3109	0.0415385	0.034359
bryo	2	13	41.25	19.31	13.56	1.13	0	86.44	34.42	-50.7018	12.3188	0.0545455	0.0318182
bryo	3	13	41.25	19.31	12.95	0	0.28	87.05	32.9	-49.291	14.6334	0.0722826	0.0184783
bryo	4	13	41.25	19.31	8.19	0	0.05	91.81	25.67	-56.4398	15.9992	0.102941	0.0529412
crfo	1	13	41.42	19.4	16.62	14.34	51.99	0	19.73	-51.6066	15.4212	0.0496343	0.0710554
crfo	2	13	41.42	19.4	25.43	58.1	9.64	0.63	10.51	-59.0891	15.7487	0.0606469	0.0923181
crfo	3	13	41.42	19.4	20.96	11.27	55.98	3.02	22.21	-57.1484	15.7236	0.0892256	0.0530303
crfo	4	13	41.42	19.4	28.64	32.7	24.54	8	23.37	-52.2769	15.6361	0.0630542	0.0280788
licr	1	13	40.99	19.31	6.44	0.96	93.56	8.03	12.64	-58.1318	15.7642	0.00874486	0.0874486
licr	2	13	40.99	19.31	26.76	0.45	73.24	2.49	13.59	-50.5638	16.2879	0.0350679	0.0746606
licr	3	13	40.99	19.31	18.55	0	81.45	0	5.39	-70.303	16.8383	0.0571429	0.0751323
licr	4	13	40.99	19.31	11.99	0	88.01	5.9	4.98	-63.8344	17.2888	0.0830245	0.0570793
lifo	1	13	41.03	19.29	4.04	95.96	0	0.3	35.9	-52.7632	14.3489	0.0709106	0.012087
lifo	2	13	41.03	19.29	5.25	94.75	0	0	39.9	-42.1152	13.7554	0.0652557	0.0396825
lifo	3	13	41.03	19.29	2.42	97.58	0	2.23	19.6	-57.4653	14.3217	0.0665584	0.0427489
lifo	4	13	41.03	19.29	2.33	97.67	0	2.1	66.26	-50.567	13.791	0.0619048	0.0142857
woba	1	13	40.89	19.27	100	0	8.5726	0	15.94	-54.7288	16.0534	0.0843685	0.0533126
woba	2	13	40.89	19.27	100	0	2.17828	0	14.68	-55.1482	15.5698	0.0662393	0.101852
woba	3	13	40.89	19.27	100	0	0.176082	0	10.91	-66.3168	15.6163	0.0684389	0.0503394
woba	4	13	40.89	19.27	100	0	0	0	12.78	-63.8472	15.8828	0.0570492	0.0459016
brcf	1	14	42.29	19.46	0	68.47	6.8	21.99	32.96	-49.2063	13.4712	0.0432232	0.0404446
brcf	2	14	42.29	19.46	5.01	33.43	1.02	53.62	26.85	-51.543	13.0235	0.0425926	0.00787037
brcf	3	14	42.29	19.46	2.3	44.52	16.01	32.04	35	-49.2459	13.3539	0.0505667	0.0405405
brcf	4	14	42.29	19.46	5.26	13.65	6.47	69.63	43.62	-46.9149	13.7266	0.0482955	0.0278409
brcr	1	14	42.19	19.48	14.1	0	28.62	52.78	15.76	-62.4315	15.3923	0.13169	0.0485915
brcr	2	14	42.19	19.48	24.65	0	42.4	28.06	15.94	-50.848	14.6885	0.0873563	0.0671264
brcr	3	14	42.19	19.48	20.05	0	26.87	41.99	16.92	-53.208	14.8922	0.0196825	0.0952381
brcr	4	14	42.19	19.48	27.82	0	59.11	9.97	15.28	-51.5843	15.3514	0.026251	0.103363
brfo	1	14	42.25	19.48	10.32	40.49	1.7	34.36	33.82	-54.3035	14.4843	0.0562771	0
brfo	2	14	42.25	19.48	4.39	62.63	0	25.5	40.84	-45.4958	14.346	0.0499803	0.0141677
brfo	3	14	42.25	19.48	1.29	28.97	0.18	70.7	60.23	-46.685	13.44	0.0881226	0.00766283
brfo	4	14	42.25	19.48	1.17	61.91	0.74	40.37	87.26	-49.8304	13.8693	0.0363409	0.0595238
bryo	1	14	42.38	19.51	3.06	1.15	3.03	96.94	31.84	-54.971	12.7441	0.054359	0.0533333
bryo	2	14	42.38	19.51	13.56	1.13	0	86.44	32.2	-53.8814	12.6535	0.0298701	0.0357143
bryo	3	14	42.38	19.51	12.95	0	0.28	87.05	30.96	-52.2811	12.7926	0.0869565	0.0320652
bryo	4	14	42.38	19.51	8.19	0	0.05	91.81	23.96	-59.3416	13.7995	0.0441176	0.0882353
crfo	1	14	42.35	19.5	16.62	14.34	51.99	0	18.7	-54.1329	16.2583	0.0726228	0.0491118
crfo	2	14	42.35	19.5	25.43	58.1	9.64	0.63	9.86	-61.6193	16.4189	0.0525606	0.0889488
crfo	3	14	42.35	19.5	20.96	11.27	55.98	3.02	20.38	-60.6791	15.2102	0.0757576	0.0858586
crfo	4	14	42.35	19.5	28.64	32.7	24.54	8	21.91	-55.2583	15.203	0.0487685	0.0315271
licr	1	14	42.27	19.5	6.44	0.96	93.56	8.03	11.78	-60.9805	15.8596	0.00102881	0.0833333
licr	2	14	42.27	19.5	26.76	0.45	73.24	2.49	13.14	-52.2008	16.3467	0.0248869	0.0644796
licr	3	14	42.27	19.5	18.55	0	81.45	0	5.07	-72.0661	16.324	0.0544974	0.0597884
licr	4	14	42.27	19.5	11.99	0	88.01	5.9	4.72	-65.7226	16.779	0.0889548	0.0578206
lifo	1	14	42.42	19.48	4.04	95.96	0	0.3	33.14	-56.3947	15.4489	0.0966962	0.0104754
lifo	2	14	42.42	19.48	5.25	94.75	0	0	37.99	-44.8861	14.5403	0.0749559	0.0458554
lifo	3	14	42.42	19.48	2.42	97.58	0	2.23	18.16	-60.5903	15.0605	0.0698052	0.0292208
lifo	4	14	42.42	19.48	2.33	97.67	0	2.1	62.18	-53.6109	14.3653	0.0365079	0.0166667
woba	1	14	42.46	19.45	100	0	8.5726	0	15.02	-57.3417	15.9971	0.0859213	0.0626294
woba	2	14	42.46	19.45	100	0	2.17828	0	13.75	-57.9896	15.8203	0.0954416	0.10755
woba	3	14	42.46	19.45	100	0	0.176082	0	10	-69.1263	15.4602	0.0673077	0.0526018
woba	4	14	42.46	19.45	100	0	0	0	11.85	-66.4781	15.7313	0.0662295	0.0327869
brcf	1	15	41.38	19.18	0	68.47	6.8	21.99	30.94	-52.3193	14.7229	0.06113	0.0336524
brcf	2	15	41.38	19.18	5.01	33.43	1.02	53.62	24.92	-55.0262	14.3242	0.037037	0.0037037
brcf	3	15	41.38	19.18	2.3	44.52	16.01	32.04	32.84	-52.3782	15.15	0.0627724	0.0170009
brcf	4	15	41.38	19.18	5.26	13.65	6.47	69.63	41.56	-49.4219	15.4443	0.0306818	0.0585227
brcr	1	15	41.26	19.18	14.1	0	28.62	52.78	14.86	-64.5769	15.2208	0.115493	0.0732394
brcr	2	15	41.26	19.18	24.65	0	42.4	28.06	15.21	-53.099	14.551	0.096092	0.0703448
brcr	3	15	41.26	19.18	20.05	0	26.87	41.99	16.09	-55.5033	16.441	0.0495238	0.0850794
brcr	4	15	41.26	19.18	27.82	0	59.11	9.97	14.5	-54.0558	16.6973	0.0155865	0.097621
brfo	1	15	41.42	19.14	10.32	40.49	1.7	34.36	31.46	-57.4922	13.9098	0.0627706	0.0021645
brfo	2	15	41.42	19.14	4.39	62.63	0	25.5	38.81	-48.205	13.8154	0.0547029	0.000393546
brfo	3	15	41.42	19.14	1.29	28.97	0.18	70.7	57.11	-49.4468	13.4777	0.13191	0.00492611
brfo	4	15	41.42	19.14	1.17	61.91	0.74	40.37	82.62	-52.4981	13.5532	0.0576441	0.04198
bryo	1	15	41.18	19.09	3.06	1.15	3.03	96.94	29.52	-58.252	12.0566	0.0569231	0.0384615
bryo	2	15	41.18	19.09	13.56	1.13	0	86.44	29.99	-57.0467	11.8214	0.0318182	0.0350649
bryo	3	15	41.18	19.09	12.95	0	0.28	87.05	29.02	-55.2713	14.8908	0.0532609	0.0277174
bryo	4	15	41.18	19.09	8.19	0	0.05	91.81	22.4	-61.9888	16.0725	0.0970588	0.0691176
crfo	1	15	41.19	19.15	16.62	14.34	51.99	0	17.88	-56.1442	16.0982	0.031348	0.0731452
crfo	2	15	41.19	19.15	25.43	58.1	9.64	0.63	9.33	-63.6824	16.2882	0.0491914	0.101752
crfo	3	15	41.19	19.15	20.96	11.27	55.98	3.02	18.74	-63.8433	15.2433	0.0841751	0.0824916
crfo	4	15	41.19	19.15	28.64	32.7	24.54	8	20.49	-58.1581	15.3814	0.0684729	0.0172414
licr	1	15	41.05	19.08	6.44	0.96	93.56	8.03	11.1	-63.2329	15.6862	0.00360082	0.0925926
licr	2	15	41.05	19.08	26.76	0.45	73.24	2.49	12.76	-53.5831	16.1465	0.0395928	0.081448
licr	3	15	41.05	19.08	18.55	0	81.45	0	4.7	-74.1047	17.2006	0.0973545	0.0365079
licr	4	15	41.05	19.08	11.99	0	88.01	5.9	4.5	-67.3203	17.579	0.123795	0.06894
lifo	1	15	41.09	19.1	4.04	95.96	0	0.3	30.57	-59.7763	14.0958	0.0507655	0.0193392
lifo	2	15	41.09	19.1	5.25	94.75	0	0	36.07	-47.6716	14.0386	0.135802	0.0291005
lifo	3	15	41.09	19.1	2.42	97.58	0	2.23	16.85	-63.4332	14.5161	0.0833333	0.0627706
lifo	4	15	41.09	19.1	2.33	97.67	0	2.1	58.55	-56.319	13.7542	0.0587302	0.0174603
woba	1	15	40.83	19.02	100	0	8.5726	0	14.15	-59.8126	15.6725	0.0383023	0.0729814
woba	2	15	40.83	19.02	100	0	2.17828	0	12.82	-60.831	15.3107	0.0648148	0.0833333
woba	3	15	40.83	19.02	100	0	0.176082	0	9.06	-72.0284	15.4475	0.074095	0.0559955
woba	4	15	40.83	19.02	100	0	0	0	10.93	-69.0806	15.713	0.0819672	0.0518033
